# Supplementary material for: Association between triglyceride and depression: A systematic review and meta-analysis
Source: PLoS One. 2024 Oct 4;19(10):e0311625. doi: 10.1371/journal.pone.0311625 (PMC11451989; doi:10.1371/journal.pone.0311625)
Supplement: S1 File — (XLSX) [file pone.0311625.s002.xlsx]

## Sheet: Sheet1
NO.	Author	Title	Journal	pubdata	Volum/Issue/Page	Excluded Reason
1	Alpaslan N, Soylu M, Inanc N.	The evaluation of nutrition status in patients with depression.	Clinical nutrition.	2013;32:S83	PubMed PMID: CN-01053113.	Data not extractiable
2	Ariyo AA, Haan M, Tangen CM, Rutledge JC, Cushman M, Dobs A, et al.	Depressive symptoms and risks of coronary heart disease and mortality in elderly Americans. Cardiovascular Health Study Collaborative Research Group.	Circulation.	2000;102(15):1773-9.Epub 2000/10/12.	PubMed PMID: 11023931.	Data not extractiable
3	Block A, Schipf S, Van der Auwera S, Hannemann A, Nauck M, John U, et al.	Sex- and age-specific associations between major depressive disorder and metabolic syndrome in two general population samples in Germany.	Nordic journal of psychiatry.	2016;70(8):611-20. Epub 2016/06/15.	doi: 10.1080/08039488.2016.1191535. PubMed PMID: 27299922.	Data not extractiable
4	Davis CR, Usher N, Dearing E, Barkai AR, Crowell-Doom C, Neupert SD, et al.	Attachment and the metabolic syndrome in midlife: the role of interview-based discourse patterns.	Psychosomatic medicine.	2014;76(8):611-21. Epub 2014/09/30.	doi: 10.1097/psy.0000000000000107. PubMed PMID: 25264975; PubMed Central PMCID: PMCPMC5483991.	Data not extractiable
5	Deschenes SS, Graham E, Kivimaki M, Schmitz N.	Adverse Childhood Experiences and the Risk of Diabetes: Examining the Roles of Depressive Symptoms and Cardiometabolic Dysregulations in the Whitehall II Cohort Study.	Diabetes care.	2018;41(10):2120-6. Epub 2018/08/04.	doi: 10.2337/dc18-0932. PubMed PMID: 30072405; PubMed Central PMCID: PMCPMC6150425.	Data not extractiable
6	Douglas KM, Taylor AJ, O'Malley PG.	Relationship between depression and C-reactive protein in a screening population.	Psychosomatic medicine.	2004;66(5):679-83. Epub 2004/09/24.	doi: 10.1097/01.psy.0000138132.66332.85. PubMed PMID: 15385691.	Data not extractiable
7	Freitas C, Deschenes S, Au B, Smith K, Schmitz N.	Risk of Diabetes in Older Adults with Co-Occurring Depressive Symptoms and Cardiometabolic Abnormalities: Prospective Analysis from the English Longitudinal Study of Ageing.	PloS one.	2016;11(5):e0155741. Epub 2016/05/27.	doi: 10.1371/journal.pone.0155741. PubMed PMID: 27227974; PubMed Central PMCID: PMCPMC4882076.	Data not extractiable
8	Glueck CJ, Kuller FE, Hamer T, Rodriguez R, Sosa F, Sieve-Smith L, et al.	Hypocholesterolemia, hypertriglyceridemia, suicide, and suicide ideation in children hospitalized for psychiatric diseases.	Pediatric research.	1994;35(5):602-10. Epub 1994/05/01.	PubMed PMID: 8065845.	Data not extractiable
9	Grillo CA, Mulder P, Macht VA, Kaigler KF, Wilson SP, Wilson MA, et al.	Dietary restriction reverses obesity-induced anhedonia.	Physiology and Behavior.	2014;128:126-32.	doi: 10.1016/j.physbeh.2014.01.026.	Data not extractiable
10	Hiles SA, Revesz D, Lamers F, Giltay E, Penninx BW.	BIDIRECTIONAL PROSPECTIVE ASSOCIATIONS OF METABOLIC SYNDROME COMPONENTS WITH DEPRESSION, ANXIETY, AND ANTIDEPRESSANT USE.	Depression and anxiety.	2016;33(8):754-64. Epub 2016/04/28.	doi: 10.1002/da.22512. PubMed PMID: 27120696; PubMed Central PMCID: PMCPMC5111740.	Data not extractiable
11	Hu MX, Penninx BWJH, de Geus EJC, Lamers F, Kuan DCH, Wright AGC, et al.	Associations of immunometabolic risk factors with symptoms of depression and anxiety: The role of cardiac vagal activity.	Brain, behavior, and immunity.	2018;73:493-503.	doi: 10.1016/j.bbi.2018.06.013. PubMed PMID: 2018-46110-050.	Data not extractiable
12	Jackson SE, Steptoe A, Beeken RJ, Kivimaki M, Wardle J.	Psychological changes following weight loss in overweight and obese adults: a prospective cohort study.	PloS one.	2014;9(8):e104552. Epub 2014/08/08.	doi: 10.1371/journal.pone.0104552. PubMed PMID: 25098417; PubMed Central PMCID: PMCPMC4123950.	Data not extractiable
13	Jeffery AN, Hyland ME, Hosking J, Wilkin TJ.	Mood and its association with metabolic health in adolescents: a longitudinal study, EarlyBird 65.	Pediatric diabetes.	2014;15(8):599-605. Epub 2014/02/21.	doi: 10.1111/pedi.12125. PubMed PMID: 24552539.	Data not extractiable
14	Kamezaki F, Sonoda S, Nakata S, Okazaki M, Tamura M, Abe H, et al.	Elevated depressive symptoms are associated with hypertriglyceridemia in Japanese male workers.	Internal medicine (Tokyo, Japan).	2011;50(21):2485-90. Epub 2011/11/02.	PubMed PMID: 22041346.	Data not extractiable
15	Kim EY, Lee JW, Lee MY, Kim SH, Mok HJ, Ha K, et al.	Serum lipidomic analysis for the discovery of biomarkers for major depressive disorder in drug-free patients.	Psychiatry research.	2018;265:174-82.	doi: 10.1016/j.psychres.2018.04.029. PubMed PMID: 2018-26052-025.	Data not extractiable
16	Ledochowski M, Murr C, Sperner-Unterweger B, Neurauter G, Fuchs D.	Association between increased serum cholesterol and signs of depressive mood.	Clinical chemistry and laboratory medicine.	2003;41(6):821-4. Epub 2003/07/26.	doi: 10.1515/cclm.2003.124. PubMed PMID: 12880147.	Data not extractiable
17	Lee HJ, Kim YK.	Serum lipid levels and suicide attempts.	Acta psychiatrica Scandinavica.	2003;108(3):215-21. Epub 2003/08/02.	PubMed PMID: 12890277.	Data not extractiable
18	Liang Y, Yan Z, Cai C, Jiang H, Song A, Qiu C.	Association between lipid profile and depressive symptoms among Chinese older people: mediation by cardiovascular diseases?	International journal of behavioral medicine.	2014;21(4):590-6. Epub 2013/10/19.	doi: 10.1007/s12529-013-9358-2. PubMed PMID: 24136399.	Data not extractiable
19	Luppino FS, Bouvy PF, Giltay EJ, Penninx BW, Zitman FG.	The metabolic syndrome and related characteristics in major depression: inpatients and outpatients compared: metabolic differences across treatment settings.	General hospital psychiatry.	2014;36(5):509-15. Epub 2014/07/09.	doi: 10.1016/j.genhosppsych.2014.05.018. PubMed PMID: 25001528.	Data not extractiable
20	Maes M, De Vos N, Pioli R, Demedts P, Wauters A, Neels H, et al.	Lower serum vitamin E concentrations in major depression. Another marker of lowered antioxidant defenses in that illness.	Journal of affective disorders.	2000;58(3):241-6. Epub 2000/05/10.	PubMed PMID: 10802134.	Data not extractiable
21	Marijnissen RM, Smits JE, Schoevers RA, van den Brink RH, Holewijn S, Franke B, et al.	Association between metabolic syndrome and depressive symptom profiles--sex-specific?	Journal of affective disorders.	2013;151(3):1138-42. Epub 2013/09/10.	doi: 10.1016/j.jad.2013.07.029. PubMed PMID: 24011730.	Data not extractiable
22	Messaoud A, Mensi R, Mrad A, Mhalla A, Azizi I, Amemou B, et al.	Is low total cholesterol levels associated with suicide attempt in depressive patients?	Annals of general psychiatry.	2017;16. doi: 10.1186/s12991-017-0144-4.	PubMed PMID: 2017-17564-001.	Data not extractiable
23	Nunes SOV, de Melo LGP, de Castro MRP, Barbosa DS, Vargas HO, Berk M, et al.	Atherogenic index of plasma and atherogenic coefficient are increased in major depression and bipolar disorder, especially when comorbid with tobacco use disorder.	Journal of affective disorders.	2015;172:55-62.	doi: 10.1016/j.jad.2014.09.038. PubMed PMID: 2014-54092-010.	Data not extractiable
24	Olvera RL, Williamson DE, Fisher-Hoch SP, Vatcheva KP, McCormick JB.	Depression, obesity, and metabolic syndrome: prevalence and risks of comorbidity in a population-based representative sample of Mexican Americans.	The Journal of clinical psychiatry.	2015;76(10):e1300-5. Epub 2015/11/04.	doi: 10.4088/JCP.14m09118. PubMed PMID: 26528653; PubMed Central PMCID: PMCPMC5836315.	Data not extractiable
25	Park SJ, Roh S, Hwang J, Kim HA, Kim S, Lee TK, et al.	Association between depression and metabolic syndrome in Korean women: Results from the Korean National Health and Nutrition Examination Survey (2007鈥?2013).	Journal of affective disorders.	2016;205:393-9.	doi: 10.1016/j.jad.2016.08.022. PubMed PMID: 2016-48435-052.	Data not extractiable
26	Persons JE, Robinson JG, Coryell WH, Payne ME, Fiedorowicz JG.	Longitudinal study of low serum LDL cholesterol and depressive symptom onset in postmenopause.	The Journal of clinical psychiatry.	2016;77(2):212-20. Epub 2016/03/02.	doi: 10.4088/JCP.14m09505. PubMed PMID: 26930520; PubMed Central PMCID: PMCPMC4906804.	Data not extractiable
27	Pibernik-Okanovic M, Vucic Lovrencic M, Ajdukovic D, Sekerija M, Hermanns N.	Psychological, behavioural and biological changes following treatments of subsyndromal depression in people with type 2 diabetes.	Diabetologia.	2013;56:S465.	doi: 10.1007/s00125-013-3012-z. PubMed PMID: CN-01060319.	Data not extractiable
28	Sekita A, Arima H, Ninomiya T, Ohara T, Doi Y, Hirakawa Y, et al.	Elevated depressive symptoms in metabolic syndrome in a general population of Japanese men: a cross-sectional study.	BMC public health.	2013;13:862. Epub 2013/09/21.	doi: 10.1186/1471-2458-13-862. PubMed PMID: 24044502; PubMed Central PMCID: PMCPMC3848461.	Data not extractiable
29	Steegmans PH, Hoes AW, Bak AA, van der Does E, Grobbee DE.	Higher prevalence of depressive symptoms in middle-aged men with low serum cholesterol levels.	Psychosomatic medicine.	2000;62(2):205-11. Epub 2000/04/20.	PubMed PMID: 10772398.	Data not extractiable
30	van Reedt Dortland AK, Vreeburg SA, Giltay EJ, Licht CM, Vogelzangs N, van Veen T, et al.	The impact of stress systems and lifestyle on dyslipidemia and obesity in anxiety and depression.	Psychoneuroendocrinology.	2013;38(2):209-18. Epub 2012/06/22.	doi: 10.1016/j.psyneuen.2012.05.017. PubMed PMID: 22717171.	Data not extractiable
31	Wrzosek M, Wojnar M, Sawicka A, Tałałaj M, Nowicka G.	Insomnia and depressive symptoms in relation to unhealthy eating behaviors in bariatric surgery candidates.	BMC psychiatry.	2018;18(1).	doi: 10.1186/s12888-018-1734-7.	Data not extractiable
32	Zeman M, Jirak R, Zak A, Jachymova M, Vecka M, Tvrzicka E, et al.	Features of metabolic syndrome in patients with depressive disorder.	Casopis lekaru ceskych.	2009;148(7):309-14. Epub 2009/08/01.	PubMed PMID: 19642296.	Data not extractiable
33	Zhang M, Tanenbaum HC, Felicitas-Perkins JQ, Pang Z, Palmer PH, Duan H, et al.	Associations between psychological characteristics and indicators of metabolic syndrome among Chinese adults.	Psychology, health & medicine.	2017;22(3):359-69. Epub 2016/06/04.	doi: 10.1080/13548506.2016.1191657. PubMed PMID: 27257718; PubMed Central PMCID: PMCPMC5576884.	Data not extractiable
34	Aijanseppa S, Kivinen P, Helkala EL, Kivela SL, Tuomilehto J, Nissinen A.	Serum cholesterol and depressive symptoms in elderly Finnish men.	International journal of geriatric psychiatry.	2002;17(7):629-34.	doi: 10.1002/gps.666. PubMed PMID: 12112160.	Not attended included criteria
35	Atlantis E, Vogelzangs N, Cashman K, Penninx BJWH.	Common mental disorders associated with 2-year diabetes incidence: The Netherlands Study of Depression and Anxiety (NESDA).	Journal of affective disorders.	2012;142(Suppl):S30-S5.	doi: 10.1016/S0165-0327(12)70006-X. PubMed PMID: 2012-28062-006.	Not attended included criteria
36	Bakhtiari A, Hashemi M, Hosseini SR, Omidvar S, Bijani A, Khairkhah F.	The relationship between depression and metabolic syndrome in the elderly population: The cohort aging study.	Iranian Journal of Psychiatry.	2018;13(4):230-8.	PMID: 30627196	Not attended included criteria
37	Barim AO, Aydin S, Colak R, Dag E, Deniz O, Sahin I.	Ghrelin, paraoxonase and arylesterase levels in depressive patients before and after citalopram treatment.	Clinical biochemistry.	2009;42(10-11):1076-81. Epub 2009/03/11.	doi: 10.1016/j.clinbiochem.2009.02.020. PubMed PMID: 19272368.	Not attended included criteria
38	Canan F, Dikici S, Kutlucan A, Celbek G, Coskun H, Gungor A, et al.	Association of mean platelet volume with DSM-IV major depression in a large community-based population: the MELEN study.	Journal of psychiatric research.	2012;46(3):298-302. Epub 2011/12/14.	doi: 10.1016/j.jpsychires.2011.11.016. PubMed PMID: 22154758.	Not attended included criteria
39	Chedraui P, Perez-Lopez FR, Hidalgo L, Villacreses D, Dominguez A, Escobar GS, et al.	Evaluation of the presence and severity of menopausal symptoms among postmenopausal women screened for the metabolic syndrome.	Gynecological endocrinology : the official journal of the International Society of Gynecological Endocrinology.	2014;30(12):918-24. Epub 2014/10/28.	doi: 10.3109/09513590.2014.971236. PubMed PMID: 25347000.	Not attended included criteria
40	Dimopoulos N, Piperi C, Salonicioti A, Psarra V, Mitsonis C, Liappas I, et al.	Characterization of the lipid profile in dementia and depression in the elderly.	Journal of geriatric psychiatry and neurology.	2007;20(3):138-44. Epub 2007/08/23.	doi: 10.1177/0891988707301867. PubMed PMID: 17712096.	Not attended included criteria
41	Ebesunun MO, Eruvulobi HU, Olagunju T, Owoeye OA.	Elevated plasma homocysteine in association with decreased vitamin B(12), folate, serotonin, lipids and lipoproteins in depressed patients.	African journal of psychiatry.	2012;15(1):25-9. Epub 2012/02/22.	doi: http://dx.doi.org/10.4314/ajpsy.v15i1.3. PubMed PMID: 22344759.	Not attended included criteria
42	Enko D, Brandmayr W, Halwachs-Baumann G, Schnedl WJ, Meinitzer A, Kriegshauser G.	Prospective plasma lipid profiling in individuals with and without depression.	Lipids in health and disease.	2018;17(1):149. Epub 2018/06/28.	doi: 10.1186/s12944-018-0796-3. PubMed PMID: 29945617; PubMed Central PMCID: PMCPMC6020392.	Not attended included criteria
43	Kale AB, Kale SB, Chalak SS, Tankhiwale SR, Bang G, Agrawal M, et al.	Lipid parameters - Significance in patients with endogenous depression.	Journal of Clinical and Diagnostic Research.	2014;8(1):17-9.	doi: 10.7860/JCDR/2014/4059.3911.	Not attended included criteria
44	Kodydkova J, Vavrova L, Zeman M, Jirak R, Macasek J, Stankova B, et al.	Antioxidative enzymes and increased oxidative stress in depressive women.	Clinical biochemistry.	2009;42(13-14):1368-74. Epub 2009/06/17.	doi: 10.1016/j.clinbiochem.2009.06.006. PubMed PMID: 19527700.	Not attended included criteria
45	Lasserre AM, Strippoli MF, Glaus J, Gholam-Rezaee M, Vandeleur CL, Castelao E, et al.	Prospective associations of depression subtypes with cardio-metabolic risk factors in the general population.	Molecular psychiatry.	2017;22(7):1026-34. Epub 2016/10/12.	doi: 10.1038/mp.2016.178. PubMed PMID: 27725658.	Not attended included criteria
46	Lee KS, Chung JH, Lee KH, Shin MJ, Oh BH, Lee SH, et al.	Simultaneous measurement of 23 plasma cytokines in late-life depression.	Neurological sciences : official journal of the Italian Neurological Society and of the Italian Society of Clinical Neurophysiology.	2009;30(5):435-8. Epub 2009/06/02.	doi: 10.1007/s10072-009-0091-1. PubMed PMID: 19484185.	Not attended included criteria
47	Lehto SM, Ruusunen A, Niskanen L, Tolmunen T, Voutilainen S, Viinamaki H, et al.	Elevated depressive symptoms and compositional changes in LDL particles in middle-aged men.	European journal of epidemiology.	2010;25(6):403-9. Epub 2010/04/24.	doi: 10.1007/s10654-010-9457-1. PubMed PMID: 20414796; PubMed Central PMCID: PMCPMC3249261.	Not attended included criteria
48	Lindberg G, Larsson G, Setterlind S, Rastam L.	Serum lipids and mood in working men and women in Sweden.	Journal of epidemiology and community health.	1994;48(4):360-3. Epub 1994/08/01.	PubMed PMID: 7964334; PubMed Central PMCID: PMCPMC1059984.	Not attended included criteria
49	Lucka A, Arabska J, Fife E, Kroc L, Soltysik BK, Kloszewska I, et al.	Atherogenic Indices Are Increased in Elderly Patients with Unipolar Depression-Case-Control Analysis.	Metabolic syndrome and related disorders.	2017;15(6):291-5. Epub 2017/04/13.	doi: 10.1089/met.2017.0008. PubMed PMID: 28402173.	Not attended included criteria
50	Nyboe L, Vestergaard CH, Lund H, Moller MK, Videbech P.	Metabolic syndrome in first-time hospitalized patients with depression: a 1-year follow-up study.	Acta psychiatrica Scandinavica.	2016;133(3):241-8. Epub 2015/08/08.	doi: 10.1111/acps.12470. PubMed PMID: 26251964.	Not attended included criteria
51	Oh J, Kim TS.	Serum lipid levels in depression and suicidality: The Korea National Health and Nutrition Examination Survey (KNHANES) 2014.	Journal of affective disorders.	2017;213:51-8. Epub 2017/02/13.	doi: 10.1016/j.jad.2017.02.002. PubMed PMID: 28189965.	Not attended included criteria
52	Persons JE, Robinson JG, Payne ME, Fiedorowicz JG.	Serum lipid changes following the onset of depressive symptoms in postmenopausal women.	Psychiatry research.	2017;247:282-7. Epub 2016/12/13.	doi: 10.1016/j.psychres.2016.12.006. PubMed PMID: 27940323; PubMed Central PMCID: PMCPMC6004601.	Not attended included criteria
53	Pistorio E, Luca M, Luca A, Messina V, Calandra C.	Autonomic nervous system and lipid metabolism: findings in anxious-depressive spectrum and eating disorders.	Lipids in health and disease.	2011;10:192. Epub 2011/11/01.	doi: 10.1186/1476-511x-10-192. PubMed PMID: 22034981; PubMed Central PMCID: PMCPMC3215932.	Not attended included criteria
54	Teofilo MM, Farias DR, Pinto Tde J, Vilela AA, Vaz Jdos S, Nardi AE, et al.	HDL-cholesterol concentrations are inversely associated with Edinburgh Postnatal Depression Scale scores during pregnancy: results from a Brazilian cohort study.	Journal of psychiatric research.	2014;58:181-8. Epub 2014/08/29.	doi: 10.1016/j.jpsychires.2014.07.030. PubMed PMID: 25163727.	Not attended included criteria
55	Tutunchi H, Saghafi-Asl M, Ebrahimi-Mameghani M, Ostadrahimi A.	Food Insecurity and Lipid Profile Abnormalities Are Associated with an Increased Risk of Nonalcoholic Fatty Liver Disease (NAFLD): A Case-Control Study.	Ecol Food Nutr.	2021;60(4):508-24. Epub 20210211.	doi: 10.1080/03670244.2021.1875453. PubMed PMID: 33573415.	Not attended included criteria
56	Vargas HO, Nunes SO, Barbosa DS, Vargas MM, Cestari A, Dodd S, et al.	Castelli risk indexes 1 and 2 are higher in major depression but other characteristics of the metabolic syndrome are not specific to mood disorders.	Life sciences.	2014;102(1):65-71. Epub 2014/03/13.	doi: 10.1016/j.lfs.2014.02.033. PubMed PMID: 24607777.	Not attended included criteria
57	Vogelzangs N, Comijs HC, Oude Voshaar RC, Stek ML, Penninx BW.	Late-life depression symptom profiles are differentially associated with immunometabolic functioning.	Brain, behavior, and immunity.	2014;41:109-15. Epub 2014/05/20.	doi: 10.1016/j.bbi.2014.05.004. PubMed PMID: 24838021.	Not attended included criteria
58	Wang S, Ma W, Wang SM, Yi X.	A cross sectional examination of the relation between depression and frequency of leisure time physical exercise among the elderly in Jinan, China.	International journal of environmental research and public health.	2018;15(9).	doi: 10.3390/ijerph15092041.	Not attended included criteria
59	Yu S, Yang H, Guo X, Zheng L, Sun Y.	Metabolic syndrome and depressive symptoms among rural Northeast general population in China.	BMC public health.	2017;17(1):43. Epub 2017/01/08.	doi: 10.1186/s12889-016-3913-0. PubMed PMID: 28061774; PubMed Central PMCID: PMCPMC5219740.	Not attended included criteria
60	Aljuhani HE, Alshammari GM, AlHadi AN, Alabdulkarem KB, Albader OSM, Baig MB, et al.	Food habits and associated risk factors of depressed patients with cardiovascular disease.	PloS one.	2022;17(2):e0263519. Epub 20220203.	doi: 10.1371/journal.pone.0263519. PubMed PMID: 35113956; PubMed Central PMCID: PMCPMC8812911.	Combined other disease
61	Almeida OP, Ford AH, Flicker L, Hankey GJ, Yeap BB, Clancy P, et al.	Angiogenesis inhibition and depression in older men.	Journal of psychiatry & neuroscience : JPN.	2014;39(3):200-5. Epub 2013/12/18.	PubMed PMID: 24331740; PubMed Central PMCID: PMCPMC3997605.	Combined other disease
62	Daches S, Vértes M, Matthews K, Dósa E, Kiss E, Baji I, et al.	Metabolic syndrome among young adults at high and low familial risk for depression.	Psychological medicine.	2021:1-9. Epub 20210802.	doi: 10.1017/s0033291721002907. PubMed PMID: 34334146.	Combined other disease
63	Dennis PA, Ulmer CS, Calhoun PS, Sherwood A, Watkins LL, Dennis MF, et al.	Behavioral health mediators of the link between posttraumatic stress disorder and dyslipidemia.	Journal of psychosomatic research.	2014;77(1):45-50. Epub 2014/06/11.	doi: 10.1016/j.jpsychores.2014.05.001. PubMed PMID: 24913341; PubMed Central PMCID: PMCPMC4120708.	Combined other disease
64	Ergun UG, Uguz S, Bozdemir N, Guzel R, Burgut R, Saatci E, et al.	The relationship between cholesterol levels and depression in the elderly.	International journal of geriatric psychiatry.	2004;19(3):291-6. Epub 2004/03/18.	doi: 10.1002/gps.1078. PubMed PMID: 15027046.	Combined other disease
65	Helkala EL, Niskanen L, Viinamaki H, Partanen J, Uusitupa M.	Short-term and long-term memory in elderly patients with NIDDM.	Diabetes care.	1995;18(5):681-5. Epub 1995/05/01.	PubMed PMID: 8586007.	Combined other disease
66	Jiao JT, Jiang C, Huang J, Dai MC, Wang C, Cheng C, et al.	Metabolic syndrome factors and risk of postoperative depression in high-grade glioma patients in a 1.5-year prospective study.	Medical oncology (Northwood, London, England).	2014;31(10):234. Epub 2014/09/17.	doi: 10.1007/s12032-014-0234-y. PubMed PMID: 25223530.	Combined other disease
67	Katon WJ, Lin EHB, Russo J, Von Korff M, Ciechanowski P, Simon G, et al.	Cardiac Risk Factors in Patients with Diabetes Mellitus and Major Depression.	Journal of general internal medicine.	2004;19(12):1192-9.	doi: 10.1111/j.1525-1497.2004.30405.x. PubMed PMID: 2005-02747-001.	Combined other disease
68	Koponen H, Kautiainen H, Lepp盲nen E, M盲ntyselk盲 P, Vanhala M.	Cardiometabolic risk factors in patients referred to depression nurse case managers.	Nordic journal of psychiatry.	2015;69(4):262-7.	doi: 10.3109/08039488.2014.972451. PubMed PMID: 2015-21931-004.	Combined other disease
69	Oliveira SR, Kallaur AP, Lopes J, Colado Simao AN, Reiche EM, de Almeida ERD, et al.	Insulin resistance, atherogenicity, and iron metabolism in multiple sclerosis with and without depression: Associations with inflammatory and oxidative stress biomarkers and uric acid.	Psychiatry research.	2017;250:113-20. Epub 2017/02/06.	doi: 10.1016/j.psychres.2016.12.039. PubMed PMID: 28152396.	Combined other disease
70	Sánchez-Ortí JV, Balanzá-Martínez V, Correa-Ghisays P, Selva-Vera G, Vila-Francés J, Magdalena-Benedito R, et al.	Specific metabolic syndrome components predict cognition and social functioning in people with type 2 diabetes mellitus and severe mental disorders.	Acta psychiatrica Scandinavica.	2022;146(3):215-26. Epub 20220413.	doi: 10.1111/acps.13433. PubMed PMID: 35359023.	Combined other disease
71	Shao TN, Yin GZ, Yin XL, Wu JQ, Du XD, Zhu HL, et al.	Elevated triglyceride levels are associated with cognitive impairments among patients with major depressive disorder.	Comprehensive psychiatry.	2017;75:103-9. Epub 2017/03/28.	doi: 10.1016/j.comppsych.2017.03.007. PubMed PMID: 28342378.	Combined other disease
72	van Reedt Dortland AK, Giltay EJ, van Veen T, van Pelt J, Zitman FG, Penninx BW.	Associations between serum lipids and major depressive disorder: results from the Netherlands Study of Depression and Anxiety (NESDA).	The Journal of clinical psychiatry.	2010;71(6):729-36. Epub 2009/12/22.	doi: 10.4088/JCP.08m04865blu. PubMed PMID: 20021996.	Combined other disease
73	Vilibic M, Jukic V, Pandzic-Sakoman M, Bilic P, Milosevic M.	Association between total serum cholesterol and depression, aggression, and suicidal ideations in war veterans with posttraumatic stress disorder: a cross-sectional study.	Croatian medical journal.	2014;55(5):520-9. Epub 2014/11/02.	PubMed PMID: 25358885; PubMed Central PMCID: PMCPMC4228297.	Combined other disease
74	Wulsin LR, Blom TJ, Durling M, Welge JA, DelBello MP, Adler CM, et al.	Cardiometabolic risks and omega-3 index in recent-onset bipolar I disorder.	Bipolar disorders.	2018;20(7):658-65.	doi: 10.1111/bdi.12633.	Combined other disease
75	Ainiyet B, Rybakowski JK.	Suicidal behaviour and lipid levels in unipolar and bipolar depression.	Acta neuropsychiatrica.	2014;26(5):315-20. Epub 2014/07/31.	doi: 10.1017/neu.2014.18. PubMed PMID: 25076263.	No control group
76	Baek JH, Kang ES, Fava M, Mischoulon D, Nierenberg AA, Yu BH, et al.	Serum lipids, recent suicide attempt and recent suicide status in patients with major depressive disorder.	Progress in neuro-psychopharmacology & biological psychiatry.	2014;51:113-8. Epub 2014/02/06.	doi: 10.1016/j.pnpbp.2014.01.018. PubMed PMID: 24495778.	No control group
77	Bortolasci CC, Vargas HO, Vargas Nunes SO, de Melo LG, de Castro MR, Moreira EG, et al.	Factors influencing insulin resistance in relation to atherogenicity in mood disorders, the metabolic syndrome and tobacco use disorder.	Journal of affective disorders.	2015;179:148-55. Epub 2015/04/13.	doi: 10.1016/j.jad.2015.03.041. PubMed PMID: 25863911.	No control group
78	da Graca Cantarelli M, Nardin P, Buffon A, Eidt MC, Antonio Godoy L, Fernandes BS, et al.	Serum triglycerides, but not cholesterol or leptin, are decreased in suicide attempters with mood disorders.	Journal of affective disorders.	2015;172:403-9. Epub 2014/12/03.	doi: 10.1016/j.jad.2014.10.033. PubMed PMID: 25451444.	No control group
79	Haghighi M, Khodakarami S, Jahangard L, Ahmadpanah M, Bajoghli H, Holsboer-Trachsler E, et al.	In a randomized, double-blind clinical trial, adjuvant atorvastatin improved symptoms of depression and blood lipid values in patients suffering from severe major depressive disorder.	Journal of psychiatric research.	2014;58:109-14. Epub 2014/08/19.	doi: 10.1016/j.jpsychires.2014.07.018. PubMed PMID: 25130678.	No control group
80	Kiecolt-Glaser JK, Habash DL, Fagundes CP, Andridge R, Peng J, Malarkey WB, et al.	Daily stressors, past depression, and metabolic responses to high-fat meals: a novel path to obesity.	Biological psychiatry.	2015;77(7):653-60. Epub 2014/07/19.	doi: 10.1016/j.biopsych.2014.05.018. PubMed PMID: 25034950; PubMed Central PMCID: PMCPMC4289126.	No control group
81	Koponen H, Kautiainen H, Lepp盲nen E, M盲ntyselk盲 P, Vanhala M.	Association between suicidal behaviour and impaired glucose metabolism in depressive disorders.	BMC psychiatry.	2015;15.	PubMed PMID: 2015-33855-001.	No control group
82	Margari F, Lozupone M, Pisani R, Pastore A, Todarello O, Zagaria G, et al.	Metabolic syndrome: differences between psychiatric and internal medicine patients.	International journal of psychiatry in medicine.	2013;45(3):203-26. Epub 2013/09/27.	doi: 10.2190/PM.45.3.a. PubMed PMID: 24066405.	No control group
83	Milaneschi Y, Lamers F, Peyrot WJ, Abdellaoui A, Willemsen G, Hottenga JJ, et al.	Polygenic dissection of major depression clinical heterogeneity.	Molecular psychiatry.	2016;21(4):516-22. Epub 2015/07/01.	doi: 10.1038/mp.2015.86. PubMed PMID: 26122587; PubMed Central PMCID: PMCPMC5546325.	No control group
84	Otoki Y, Hennebelle M, Levitt AJ, Nakagawa K, Swardfager W, Taha AY.	Plasma Phosphatidylethanolamine and Triacylglycerol Fatty Acid Concentrations are Altered in Major Depressive Disorder Patients with Seasonal Pattern.	Lipids.	2017;52(6):559-71. Epub 2017/04/26.	doi: 10.1007/s11745-017-4254-1. PubMed PMID: 28439746.	No control group
85	Papakostas GI, Petersen T, Sonawalla SB, Merens W, Iosifescu DV, Alpert JE, et al.	Serum cholesterol in treatment-resistant depression.	Neuropsychobiology.	2003;47(3):146-51. Epub 2003/05/22.	doi: 10.1159/000070584. PubMed PMID: 12759558.	No control group
86	Park Y-M, Lee B-H, Lee S-H.	The association between serum lipid levels, suicide ideation, and central serotonergic activity in patients with major depressive disorder.	Journal of affective disorders.	2014;159:62-5.	doi: 10.1016/j.jad.2014.01.016. PubMed PMID: 2014-12208-011.	No control group
87	Peng R, Li Y.	Low serum thyroid-stimulating hormone levels are associated with lipid profile in depressive patients with long symptom duration.	Journal of affective disorders.	2017;217:99-104. Epub 2017/04/11.	doi: 10.1016/j.jad.2017.03.055. PubMed PMID: 28395210.	No control group
88	Prakhinkit S, Suppapitiporn S, Tanaka H, Suksom D.	Effects of Buddhism walking meditation on depression, functional fitness, and endothelium-dependent vasodilation in depressed elderly.	Journal of alternative and complementary medicine (New York, NY).	2014;20(5):411-6. Epub 2014/01/01.	doi: 10.1089/acm.2013.0205. PubMed PMID: 24372522.	No control group
89	Ra JS, Kim HS.	Sex-based association between depression and metabolic syndrome in korean middle-aged and older adults.	Osong public health and research perspectives.	2017;8(2):130-7.	doi: 10.24171/j.phrp.2017.8.2.05.	No control group
90	Raatikainen I, Vanhala M, Mäntyselkä P, Heinonen A, Koponen H, Kautiainen H, et al.	Does level of leisure time physical activity, in a sample of patients with depression, predict health care utilization over a subsequent 5-year period? Findings from a Finnish cohort study.	Mental Health and Physical Activity.	2018;15:40-4.	doi: 10.1016/j.mhpa.2018.06.007.	No control group
91	Ruas LG, Diniz BS, Firmo JO, Peixoto SV, Mambrini JV, de Loyola-Filho AI, et al.	Components of the metabolic syndrome and depressive symptoms in community-dwelling older people: The Bambu铆 Cohort Aging Study.	Revista Brasileira de Psiquiatria.	2016;38(3):183-9.	doi: 10.1590/1516-4446-2015-1856. PubMed PMID: 2016-59205-002.	No control group
92	Sahraian A, Jelodar S, Javid Z, Mowla A, Ahmadzadeh L.	Study the effects of saffron on depression and lipid profiles: A double blind comparative study.	Asian journal of psychiatry.	2016;22:174-6. Epub 2015/11/28.	doi: 10.1016/j.ajp.2015.10.012. PubMed PMID: 26611571.	No control group
93	Shahsavand Ananloo E, Ghaeli P, Kamkar MZ, Sadeghi M.	Comparing the effects of fluoxetine and imipramine on total cholesterol, triglyceride, and weight in patients with major depression.	DARU, Journal of Pharmaceutical Sciences.	2013;21(1).	doi: 10.1186/2008-2231-21-4.	No control group
94	van Reedt Dortland AK, Giltay EJ, van Veen T, Zitman FG, Penninx BW.	Longitudinal relationship of depressive and anxiety symptoms with dyslipidemia and abdominal obesity.	Psychosomatic medicine.	2013;75(1):83-9. Epub 2012/12/01.	doi: 10.1097/PSY.0b013e318274d30f. PubMed PMID: 23197842.	No control group
95	Virtanen M, Ferrie JE, Akbaraly T, Tabak A, Jokela M, Ebmeier KP, et al.	Metabolic Syndrome and Symptom Resolution in Depression: A 5-Year Follow-Up of Older Adults.	The Journal of clinical psychiatry.	2017;78(1):e1-e7. Epub 2017/01/28.	doi: 10.4088/JCP.15m10399. PubMed PMID: 28129497.	No control group
96	Vogelzangs N, Beekman AT, van Reedt Dortland AK, Schoevers RA, Giltay EJ, de Jonge P, et al.	Inflammatory and metabolic dysregulation and the 2-year course of depressive disorders in antidepressant users.	Neuropsychopharmacology : official publication of the American College of Neuropsychopharmacology.	2014;39(7):1624-34. Epub 2014/01/21.	doi: 10.1038/npp.2014.9. PubMed PMID: 24442097; PubMed Central PMCID: PMCPMC4023159.	No control group
97	Yakar B, Ertekin YH.	Screening cardiovascular risk in patients with high depression scores.	Pakistan journal of medical sciences.	2018;34(3):610-5.	doi: 10.12669/pjms.343.14560.	No control group
98	Arslan E, Can S, Demirkan E.	Effect of short-term aerobic and combined training program on body composition, lipids profile and psychological health in premenopausal women.	Science and Sports.	2017;32(2):106-13.	doi: 10.1016/j.scispo.2016.11.004.	Other researches
99	Chirinos DA, Medina-Lezama J, Salinas-Najarro B, Arguelles W, Llabre MM, Schneiderman N, et al.	Depressive symptoms and carotid intima-media thickness in South American Hispanics: results from the PREVENCION study.	Journal of behavioral medicine.	2015;38(2):284-93. Epub 2014/10/01.	doi: 10.1007/s10865-014-9599-9. PubMed PMID: 25267357.	Other researches
100	Jokela M, Hamer M, Singh-Manoux A, Batty GD, Kivim盲ki M.	Association of metabolically healthy obesity with depressive symptoms: Pooled analysis of eight studies.	Molecular psychiatry.	2014;19(8):910-4.	PubMed PMID: 2014-32548-011.	Other researches
101	Kiecolt-Glaser JK, Jaremka L, Andridge R, Peng J, Habash D, Fagundes CP, et al. Marital discord, past depression, and metabolic responses to high-fat meals: Interpersonal pathways to obesity. Psychoneuroendocrinology. 2015;52:239-50. Epub 2014/12/17. doi: 10.1016/j.psyneuen.2014.11.018. PubMed PMID: 25506778; PubMed Central PMCID: PMCPMC4297566.	Marital discord, past depression, and metabolic responses to high-fat meals: Interpersonal pathways to obesity.	Psychoneuroendocrinology.	2015;52:239-50. Epub 2014/12/17.	doi: 10.1016/j.psyneuen.2014.11.018. PubMed PMID: 25506778; PubMed Central PMCID: PMCPMC4297566.	Other researches
102	Ong KL, Morris MJ, McClelland RL, Maniam J, Allison MA, Rye KA.	Lipids, lipoprotein distribution and depressive symptoms: the Multi-Ethnic Study of Atherosclerosis.	Translational psychiatry.	2016;6(11):e962. Epub 2016/11/30.	doi: 10.1038/tp.2016.232. PubMed PMID: 27898070; PubMed Central PMCID: PMCPMC5290355.	Other researches
103	Öztürk AB, Özenli Y, Yoldaşcan E, Özdener N.	Blood lipid levels of suicidal patients.	Turkiye Klinikleri Journal of Medical Sciences.	2014;34(1):97-103.	doi: 10.5336/medsci.2013-37410.	Other researches
104	Shim U, Oh JY, Lee H, Sung YA, Kim HN, Kim HL.	Association between extraversion personality and abnormal glucose regulation in young Korean women.	Acta diabetologica.	2014;51(3):421-7. Epub 2013/11/12.	doi: 10.1007/s00592-013-0529-z. PubMed PMID: 24212719.	Other researches
105	Shin HY, Kang G, Kim SW, Kim JM, Yoon JS, Shin IS.	Associations between sleep duration and abnormal serum lipid levels: data from the Korean National Health and Nutrition Examination Survey (KNHANES). .05.012.	Sleep medicine.	2016;24:119-23.	doi: 10.1016/j.sleep.2016	Other researches
106	Tuncel OK, Akbas S, Bilgici B.	Increased Ghrelin Levels and Unchanged Adipocytokine Levels in Major Depressive Disorder.	Journal of child and adolescent psychopharmacology.	2016;26(8):733-9. Epub 2016/02/11.	doi: 10.1089/cap.2015.0149. PubMed PMID: 26862938.	Other researches
107	van Velzen LS, Schmaal L, Milaneschi Y, van Tol MJ, van der Wee NJA, Veltman DJ, et al.	Immunometabolic dysregulation is associated with reduced cortical thickness of the anterior cingulate cortex.	Brain, behavior, and immunity.	2017;60:361-8. Epub 2016/12/19.	doi: 10.1016/j.bbi.2016.10.019. PubMed PMID: 27989860.	Other researches
108	Wium-Andersen MK, Kobylecki CJ, Afzal S, Nordestgaard BG.	Association between the antioxidant uric acid and depression and antidepressant medication use in 96 989 individuals.	Acta psychiatrica Scandinavica.	2017;136(4):424-33. Epub 2017/08/29.	doi: 10.1111/acps.12793. PubMed PMID: 28845530.	Other researches
