# Supplementary material for: Association between triglyceride and depression: A systematic review and meta-analysis
Source: PLoS One. 2024 Oct 4;19(10):e0311625. doi: 10.1371/journal.pone.0311625 (PMC11451989; doi:10.1371/journal.pone.0311625)
Supplement: S1 Dataset — (XLSX) [file pone.0311625.s003.xlsx]

## Sheet: Sheet1
Study NO.	NO_dep	Mean_dep	SD_dep	NO_con	Mean_con	SD_con	Diagnosis
1	100	197.35	132.75	100	215.06	123.9	ICD
2	36	118	53	28	105	44	DSM
3	28	140.32	24.63	28	157.32	27.47	DSM
4	30	117.1	42.41	32	121.9	33.7	DSM
5	27	88.59	46.46	24	73.66	21.42	DSM
6	68	126.1	93.4	39	143.7	161.5	DSM
7	50	131.87	46.02	30	131.87	8.85	CCMD
8	68	126.1	93.4	39	143.7	161.5	DSM
9	109	104.7	58.9	59	82.7	36.1	DSM
10	86	112	71	36	100	60	DSM
11	25	91	11.4	25	90	10.9	DSM
12	15	85.6	44	93	84.9	35.3	DSM
13	8	158.3	69.8	99	113.3	65.2	DSM
14	77	114	73	41	76	33	DSM
15	34	124	66.4	50	106.3	35.4	DSM
16	88	145.14	78.63	88	103.6	47.8	DSM
17	30	127.6	32.37	30	117.73	44.02	DSM
18	78	584.36	389.58	64	540.1	302.8	DSM
19	86	152.4	98.4	80	99.8	49.6	DSM
20	65	126.6	60.2	33	104.4	39.8	DSM
21	111	93.9	93	543	95.6	90.3	ICD
22	44	159.3	141.6	242	150.45	97.35	DSM
23	46	92.92	4.51	46	81.42	9.03	DSM
24	35	169.03	27.09	52	151.33	22.57	DSM
25	28	114.2	12.9	26	106.7	12.1	DSM
26	16	139.3	16.5	15	196.3	59.9	DSM
27	25	115.05	8.85	25	79.65	8.85	DSM
28	47	92	37	36	76	28	DSM
29	61	102.03	60.48	43	84.82	54.3	DSM
30	202	208.3	119.7	206	142.7	87.1	DSM
31	30	87.86	38.98	30	103.45	64.17	DSM
32	60	172.39	32.18	30	140.9	37.35	DSM
33	21	81.4614	34.5326	20	78.805	82.3469	DSM
34	33	114.223	66.4087	43	99.1704	70.836	ICD
35	130	107	12.42	61	81	19.75	DSM
36	49	145.214	101.827	50	138.13	80.576	ICD
37	137	108.025	66.4087	116	94.7431	39.8453	DSM
38	40	130.161	102.712	112	131.047	82.3469	DSM
39	35	145.214	75.2632	274	132.817	109.796	DSM
40	145	212.508	190.372	148	150.526	97.3995	ICD
41	91	175.319	17.709	80	174.434	20.3653	DSM
42	110	79.74	37.4778	56	86.828	46.8871	DSM

## Sheet: Sheet2
	country
Olusi	5		1
Maes	6		1
Khalid	7		1
Bilici	2		1
Sevincok	2		1
Huang	1		1
Wang	1		1
HUANG	1		2
Tiao-Lai Huang	1		2
Sarandol	2		2
Dimopoulos	20		2
Politi	3		3
Barim	2		3
C. Muhtz, B. C.（F）	4		3
C. Muhtz, B. C.（M）	4		4
Cizza(F)	8		4
Kodydkova	21		4
Lee	22		4
Sagud	9		4
A. K. van Reedt Dortland	11		4
Lehto	10		4
PRATIM DAS	7		4
Aliyazicioglu	2		5
Baghai	4		6
Hummel	4		6
Pistorio (F)	3		7
Pistorio (M)	3		7
Lamers	11		8
Ljubicic	9		8
Mashele (F)	19		9
Mashele (M)	19		9
Kuehl (F)	4		10
Kuehl (M)	4		10
Waloszek	8		10
Nyboe	23		11
Lucka	14		12
Wingenfeld	4		13
Ho, R. C. M.	12		14
Segoviano M.	13		15
Skibinska	14		16
A. J. Eidan	15		17
Á. Péterfalvi,	16		18
T. Druzhkova	17		19
Wagner, C. J.	4		19
C. Zhang	1		Czech Republic
K. Honkalampi（F）	10		Denmark
K. Honkalampi（M）	10		Greece
Y. Liu	1		Korea
A. Silić	6		Poland
Y. Sánchez-Carro	18		The Netherlands
R. Yang	1		Turkey
